# Supplementary material for: Global Sensitivity Analysis of Societal Resilience Using Shapley Values and Polynomial Chaos Expansion
Source: Risk Anal. 2026 Jun 28;46(7):e70295. doi: 10.1111/risa.70295 (PMC13311741; doi:10.1111/risa.70295)
Supplement: Supplementary file 1 — Supporting Information: risa70295‐supp‐0001‐SuppMat.csv [file RISA-46-0-s003.csv]

Antimicrobial resistance	AROPE	automatic stabilisation	edu gap status	emp energy intensity	Adult learning participation	empl automation risk	Employment rate	Active citizenship	Formal childcare less 3yrs	funding structure new	funds as exposure	gender empl gap	gov debt	gov investments	healthy life years	hhd savings	Social transfers poverty reduction impact	income s80 s20	Innovative firms	intangibles	LMP expense per person	longterm unempl	marketconcentration	NEET Rate	own funds	PISA average score	prev mortality	proj old dep ratio	regional divide inc	Transition Oriented Dvlp COFOG	unmet health care	vert skillsmismatch	Years of life lost due to PM2.5	Alternative fuel vehicles share	birdindex	Soil carbon content	circular economy	circular material	co2 transport	consumption footprint capita	dmc geop	energy productivity pps	energy use ict	Environment tech pop	farm income variability	fatalities	forest ghg abs km	fuel subsidies gdp	ghg per capita
-47.1644635522815	-18.9	56.43241	-2.34963124071496	-2.97219761211661	39.4	-52.5237127371274	64.7	34.0958684682846	54.6	-126.41	0.20337149	-8.2	-114.1	2.63	62.4	13.04	44.92	-3.65	67.8		3790.71	-2.3	-0.0436665660679924	-12	2.05	499.902623994174	-216.75	-44.8	-1.34375	23.8	-1.5	-0.23129487	-728.160301244303	4.57861330730593	53.67	95.5284	39.3	24.2	-2.15870359081941	-0.133873187141102	-12.056	6.497	-0.459299228495926	18.5128176829606	-1.082	-208.512	0.0613385287596191	-0.653353247745672	-10.6
-38.877020598434	-32.1	19.17281	-2.54282010044951	-2.34765069602883	11.8	-56.3497571131159	67.6	10.4601114988327	15	-69.93	0.23066171	-9.2	-25	2.25	66.3		20.4	-8.01	30.1	1.09553375016582	701.95	-2.2	-0.0420735773680074	-18.1	1.9	426.652720021832	-414.48	-55	-1.97014925373134	12	-1.4	-0.20781089	-1980.13229439745	0.450377484717732		54.7904	66.7	2.3	-1.37384091717203	-0.0857450529937203	-20.43	6.085	-0.491846643945223	1.48935451942501	-1.298	-25.5445975344453	0.0757183656921483	-0.855875234799097	-8.1
-46.1176046364324	-11.9	31.52469	-2.2065379478351	-7.80436021938705	22.8	-59.1620790734253	74.4	21.3042348623276	6.3	-48.19	0.22096256	-15.3	-38.1	4.87	62	21.05	40.63	-3.34	46.8	1.76176078922679	2333.47	-0.6	-0.0381616537996072	-11	2.5	495.492592097141	-319.25	-49.8	-1.60683760683761	17.7	-0.4	-0.1559542	-1185.66774630292	0.819399738809716	62.25	59.294	43.6	8.3	-1.73877255910909	-0.124617318395853	-15.3876666666667	7.169	-0.550167137571944	5.18187700252261	-1.15	-21.9030105912768	-0.190698962902858	-0.215316805086859	-11.7
-21.9092304117787	-15.9	45.60224	-1.87960799888019	-1.24237140366173	50.4	-62.8697293895532	74.4	39.9137705564499	67.7	-109.19	0.23233736	-7	-42.2	3.57	58.9	11.85	52.36	-4	57.1	3.02068802082929	7824.68	-1	-0.043018906103244	-10.2	2.72	501.055113892878	-224.93	-43.4	-1.10625	27.7	-1.7	-0.15768045	-610.600931642101	8.80213551613505	71.86	83.3885	67.5	7.6	-2.08373255557406	-0.166007536673329	-24.633	13.051	-0.378702950293594	72.908864783894	-0.862	-9.13820536540241	0.0598032991983689	-0.157209024482294	-8.1
-29.101867954443	-24	45.05337	-2.65087613501766	-5.01274070569216	46.4	-51.7047041202305	76.2	30.7836294174194	16.4	-62.46	0.18776874	-6.2	-69.8	2.73	66.3	23.41	31.48	-6.47	67.8	2.09809266612638	2383.74	-1.2	-0.0375250965188596	-8.6	3	500.437313587255	-240.92	-48.3	-1.46927374301676	21.7	-0.1	-0.1395392	-858.654201038451	4.38754141206269	84.37	79.2412	36.9	12.3	-1.89979878513182	-0.161869955110314	-13.9103333333333	10.161	-0.783505518123761	53.3707516048191	-1.022	-137.420913025269	0.160339940891979	-0.362895666684482	-10.1
-11.4079718907573	-23.3	26.263	-2.0555798898597	-2.17671718800387	33.9	-57.672849915683	73.7	18.6977699398994	26.7	-62.52	0.30568089	-6	-18.2	4.95	55.8	13.5	31.68	-5.03	73.1	1.33704735464964	1756.37	-1.2	-0.0405843789948108	-11.2	1.77	525.513201043455	-386.47	-49.1		17.8	-13	-0.15036242	-530.651571903667	2.09999984328359	58.92	81.8555	53.7	15.6	-1.74412373001615	-0.155549316326302	-29.8673333333333	6.908	-0.535430741472139	4.79860635735745	-1.06	-7.08029197080292	0.0470046530090193	-0.173288093052441	-11.2
-46.8186112317207	-20.6	47.19741	-2.20028322483374	-0.894495412844037	46	-45.5322455322455	67.7	36.8757158517838	40.8	-152.82	0.25358526	-12.1	-59.5	2.3	69.6	12.19	57.74	-4.03	45.5	10.7684068121644	2134.9	-1.3	-0.0597688646758019	-14.2	1.78	504.608304948218	-207.96	-41.9	-1.44628099173554	13.7	-2	-0.19943075	-335.376507745127	4.50817015320796	107.37	175.476	53.5	1.6	-2.34250362951242	-0.191352565515771	-23.7576666666667	19.631	-1.63787390625715	8.77568528599749	-0.966	-17.7615334632878	0.0663972181697143	-0.566713633915547	-12.8
-149.751087168947	-28.9	41.63	-2.35009614412633	-1.1870522407572	16	-55.7894736842105	56.3	11.5707628428936	20.5	-65.41	0.16615326	-18.9	-205.6	2.42	66	-3.48	25	-5.15	60.3	1.09548874227937	769.62	-10.9	-0.0621422467448351	-18.7	1.86	453.47249338119	-228.58	-62.6	-1.43877551020408	15.3	-6.4	-0.18339139	-1199.12504835369	0.137134565840976	97.38	57.0627	35.8	4.2	-1.39924765485404	-0.108295569646133	-10.056	8.527	-0.241489359172858	2.07053890336849	-0.943	-241.435817401483	0.012955682576263	-1.03170581208308	-8.4
-40.8830524031818	-26.4	33.19108	-2.66184204934439	-2.78623236186206	30.4	-54.5858353212141	60.9	16.9946834445	45.5	-83.85	0.16797147	-11.4	-120	2.09	69.9	6.31	23.36	-5.77	31.1	1.71818531935432	1618.32	-5	-0.0439947424217216	-17.3	2.35	491.401929581881	-177.92	-59.5	-1.66942148760331	18	-0.4	-0.18464236	-572.983445840106	1.51276622882738	77	56.6796	43	10	-1.77926695877415	-0.133833960335592	-8.85366666666667	9.954	-0.404603428873192	5.02352767977897	-1.055	-349.73901917095	0.0669628929757835	-0.394026888641597	-7.1
-83.4058689533548	-18.2	37.33174	-2.263245550583	-2.23129077554954	48.4	-55.7579868850341	66.1	24.5677322149277	57.2	-104.97	0.19531945	-5.7	-115.7	3.65	64.1	14.61	46.92	-4.48	51.5	3.14792556880606	2632.63	-1.9	-0.0454815542666706	-14	2.43	493.663710845152	-191.95	-49.3	-3.55172413793103	24.1	-2.6	-0.18723685	-658.897029024454	7.75472670634097	63.79	75.3264	34.2	20	-1.83567995753825	-0.131529544494207	-11.0746666666667	8.811	-0.89917358718572	22.45867229519	-1.055	-382.332341093537	0.0948758423487415	-0.46185039093541	-6.8
-56.8004854548157	-23.2	33.21441	-1.97907007740433	-2.04319548410848	26.9	-56.0657984921179	62	23.4665796160698	20.4	-61.42	0.23237699	-11.2	-88.7	4.3	57.4	10.03	23.11	-4.61	52.5		1354.91	-2	-0.0387437218119068	-14.6	2.14	471.852014908643	-371.74	-52.5	-1.01941747572816	17.6	-1.5	-0.21051408	-1337.23282441354	0.426496099386444		88.1753	83.4	5.2	-1.54162678111184	-0.0965567612378888	-10.8146666666667	9.368	-0.589679001016231	0.886617027480013	-1.144	-162.123048094941	0.102436017616159	-0.26464626632095	-6
-177.019354620528	-25.6	41.88971	-2.3610651236825	-3.20753103808268	33.9	-58.0318851389148	58.1	27.3801147937775	26.3	-73.88	0.19281613	-19.9	-155.8	2.68	68.3	17.52	20.24	-6.01	63.2	1.59172238461867	583.42	-4.8	-0.0442193887583583	-23.3	2.4	476.962087946366	-168.97	-61.5	-1.96666666666667	18.3	-1.8	-0.20230375	-920.409113997852	1.02202470972595	76.8	59.732	32.1	19.5	-1.61504234780828	-0.152452231760919	-7.87666666666667	11.381	-0.535218493879211	9.14556323871119	-1.088	-358.475887170155	0.12369065123087	-0.327129828803485	-7.2
-77.9213419471835	-21.3	24.69736	-2.31238266654106	-0.718501411342058	44.8	-54.2586750788643	69.9	31.0609132051468	20.7	-169.55	0.20270994	-12	-118.2	2.44	62.5	3.11	34.7	-4.31	68.2		168.1	-2.2	-0.0489835783457395	-15.3	2.95	438.016496959586	-182.73	-35.3		15.7	-0.4	-0.15014663	-575.562756485153	0.422068163107376	104	50.6327	50.2	2.9	-2.42210574506878	-0.182730244470457	-18.2713333333333	8.455	-0.477404858381445	0.289272837511976	-1.091	-116.656488549618	0.0172007784625365	-0.541313863209424	-11.2
-22.1540147102658	-27.3	31.33522	-2.12407712304744		39	-45.9821428571429	71.6	17.290997505188	28.3	-45.64	0.22263358	-3.8	-43.5	5.02	53.1	5.99	23.41	-6.54	32.9	0.902488097789862	319.25	-2.3	-0.0471285431750372	-11.9	1.74	487.358530999851	-521.88	-56.7		15.1	-5.3	-0.14821394	-1101.12857924946	1.13481488743632	91.05	78.7583	43.3	4.3	-1.63213657727629	-0.133377162730249	-13.899	8.323	-0.422300166745713	0.516961774295523	-0.914	-44.5503546099291	0.0737483783330026	-0.427490944514571	-6.1
-30.808602583404	-24.8	40.40518	-2.18319014201221	-1.71085080147965	25	-46.756882874475	71.6	15.4624566435814	16.2	-30.35	0.18578844	-1.7	-47.3	3.08	57.5	4.13	29.39	-6.14	50.5	1.47971891185985	918.67	-2.6	-0.0439877791760768	-13	1.86	479.7105602644	-478.54	-56.5	-1.3359375	16.9	-1.7	-0.1918999	-1068.0333696346	1.98073294749489	61.69	66.3182	36.4	3.9	-2.14476212017534	-0.148385117996354	-18.4013333333333	9.099	-0.424502014234989	2.1360667392692	-0.969	-22.0200286123033	0.102120864673149	-0.482783622030636	-7.4
-33.7502975355178	-20.9	46.18959	-2.93107772772585	-0.827586206896552	42.6	-50.4854368932039	67.2	30.4121494293213	63.2	-247.61	0.21714802	-7.1	-24.9	3.88	62.6	21.41	39.37	-4.99	50.6	0.47830620683858	6108.68	-1.7	-0.0926507611589362	-7.7	2	476.725426725701	-198.04	-41.7		18.2	-0.1	-0.19057998	-415.278942865923	7.07392617649844	65.78	116.63	44.1	10.5	-9.9165816899986	-0.181701352984487	-22.139	11.095	-1.33824702290916	23.2556208004917	-1.056	-288.616352201258	0.145059730250482	-0.0547064222311314	-20.3
-55.0957422964129	-17.8	34.08399	-2.35734784160232	-5.416152474976	54.8	-58.6794019933555	69.7	12.0177164673805	10.5	-55.5	0.18277547	-16.1	-80.4	6.16	61.7	12.15	44.09	-4.3	28.7	1.36126028217864	2852	-1.1	-0.0395931698428356	-14.7	2.21	479.327000838353	-501.52	-47.5	-1.59550561797753	15.5	-0.7	-0.18158406	-1558.54180619655	1.33625118084739	70.2	58.6975	50.5	6.8	-1.45272633431143	-0.120790660176151	-15.4483333333333	8.344	-0.78946788020033	2.9483438499112	-1.122	-69.1219742219428	0.0603994065345704	-0.214480567105694	-6.7
-65.9554095944652	-19	28.74286	-2.45277321635167	-1.74914675767918	32.8	-54.1666666666667	73.7	18.7667548656464	29.7	-85.09	0.2506323	-17.8	-54.3	3.04	73.2		21.03	-4.69	46.5	1.15742559041	618.85	-1.1	-0.0517001646576282	-9.4	2.51	458.849832729732	-202.51	-40.2		14.8	0	-0.13992669	-609.626635218341	6.01374841083221		76.6266	20.8	7.7	-1.44809435143519	-0.240205667730065	-12.123	5.001	-2.48059701492537	4.89803468985771	-1.051	-17.9463087248322		-0.053930783691331	-5.3
-12.1888254977922	-16.3	45.42738	-2.16659411798794	-1.33164381983642	57.1	-51.281410176272	77.8	32.2903513908386	67.6	-130.67	0.23215082	-8.9	-54.5	3.57	61	23.96	36.15	-4.04	49.7	2.39359747326156	3315.79	-0.9	-0.0428536267240415	-5.7	1.87	502.466175643798	-193.09	-44.8	-1.16666666666667	21.6	-0.2	-0.11030429	-637.910855915727	16.8777865923456	58.68	125.389	41	30	-1.71181523979377	-0.160013743718602	-8.893	7.883	-0.511512201722886	24.5415248537287	-1.008	-109.948071700163	0.0487679780033841	-0.0863195376666533	-11.1
-32.1493743801636	-17.5	44.47016	-2.23062288829525	-3.07291666666667	55.3	-53.0709600477042	72.4	35.2965891361237	21.1	-77.98	0.19539431	-8	-83.9	3.03	57.3	13.66	41.1	-4.11	62.6	2.73845229581249	2996.72	-1.3	-0.0389264608608544	-9.5	2.46	491.038440488302	-232.16	-47.2	-1.11794871794872	20.6	-0.1	-0.13008791	-737.905574610245	7.52598612481001	63.7	72.0914	46	11.5	-2.64629703316768	-0.142893391845178	-18.9406666666667	10.077	-0.541182536440858	39.549925206299	-1.276	-74.5060655205968	0.0515186314685981	-0.0941352899663747	-9.3
-58.3597991601978	-17.3	30.5792	-2.17165340488736	-4.22323715052993	20.9	-48.2698001480385	68.7	14.08401876688	11.2	-41.17	0.19567697	-15.7	-57.5	4.28	62.5	3.6	36.75	-4.07	23.7	0.719042118715259	1235.53	-0.6	-0.0382621418021699	-12.9	2.39	512.846377324391	-354.93	-52.2	-1.72727272727273	17.1	-12.7	-0.16916677	-1559.9043697519	0.19934037147984	79.98	54.2408	39.1	10.3	-1.68706626204033	-0.102026816751263	-18.163	8.374	-1.25126015781996	1.32923653924841	-1.064	-33.0134034824001	0.0483074133904305	-0.362221731660809	-10.4
-111.616372791745	-19.8	38.31948	-2.99789002193762	-3.10045201211217	38	-51.1878520695567	69	18.0522203445435	53	-94.24	0.18110905	-5.9	-133.6	2.2	59.2	12.81	26.03	-4.99	37.8	1.60404570956222	1086.35	-2.3	-0.0459593770596612	-11	1.93	491.98850659994	-221.12	-62.8	-1.36065573770492	16.6	-1.6	-0.12001397	-541.134602025109	6.41772615103622		50.3687	43.5	2.3	-1.63048793197217	-0.143782957439489	-16.466	10.244	-0.362418937000637	2.63044689320123	-1.113	-305.186931893031	0.11685594336331	-0.317603557000762	-6.6
-73.9784668309995	-30.4	42.45293	-2.47386242117415	-4.11619641691448	5.8	-48.9599583983359	65.6	14.8688465356827	6.8	-32.31	0.23537954	-19.3	-47.3	3.43	60.2		15.83	-6.62	14.6	0.863357628947157	164.49	-1.4	-0.0385248733466664	-16.6	1.81	427.793733357038	-517.47	-54.5	-2.51807228915663	11.8	-4.7	-0.16032706	-1522.22424354851	0.660759129224716		59.8774	25	1.3	-0.923166127017298	-0.0860066129718289	-26.6053333333333	12.68	-0.64178542685351	0.830881090779467	-1.61	-61.0925895362271	0.111383413924072	-0.404901492394261	-5.9
-46.5370158332501	-15	42.23958	-2.03915229425452	-5.2347880170001	40.3	-46.8198604842019	70.9	24.6335938572884	44.3	-41.85	0.18285651	-6.2	-80.8	3.79	60.9	13.33	44.64	-3.32	48.6	1.62394715280256	921.85	-1.9	-0.0348166117289656	-9.2	2.36	503.749901709861	-252.81	-54.9	-1.03521126760563	18.9	-2.7	-0.17034338	-1016.02415234556	2.49794207125812	77.3	82.6969	33.6	11.4	-2.66072791300721	-0.117432545515046	-13.7383333333333	8.359	-0.837570051335897	6.37192289828147	-1.159	-121.433205057724	-0.0115135375055482	-0.189095198433637	-8.2
-69.9087994519445	-14.8	33.83777	-2.30722672202223	-7.7120719418684	42.6	-62.2060912103519	67.5	16.2479475140572	4.8	-49.09	0.19325476	-12.6	-60.6	3.49	56.2	10.85	40	-3.03	30.5	0.710211712140159	955.65	-3.2	-0.0433742759003611	-15.2	1.94	469.398799794784	-406.59	-51.4	-1.79381443298969	18.6	-3.2	-0.20022005	-1179.47059774541	0.62746095207427	83.5	68.929	45.8	6.4	-1.37424797093656	-0.0927269304409188	-12.4773333333333	7.006	-0.76047054635222	3.22792810006026	-1.249	-23.5	0.0949514543303553	-0.503449625405345	-7.4
-16.4481108705016	-16	45.86783	-1.98746914588837	-1.92213516160627	51.4	-43.8601823708207	72.1	36.405873298645	39.6	-85.62	0.23398395	-2.9	-69.2	4.93	56.4	12.79	51.39	-3.72	61.9	2.15424157072666	4014.78	-1.3	-0.0447343136818557	-10.3	2.07	516.421557679129	-230.22	-48	-1.20125786163522	23	-5.4	-0.15703551	-370.025738555049	1.78252154485275	81.55	119.673	49.2	6.3	-1.89469979533951	-0.133332618595561	-32.4983333333333	5.53	-0.384553693126859	36.7431930681845	-1.101	-0.773686794305351	0.0754562771999159	-0.715596569979612	-10.1
-17.1328529637014	-17.9	39.6187	-2.19804357786122	-2.3711594620162	58.8	-52.626303127506	75.5	37.4821960926056	54.1	-121.01	0.22255432	-4.9	-39.9	5.1	73.3	20.2	42.7	-4.12	63.1	3.77564238546909	4446.38	-1.2	-0.042010956140328	-7.2	2.56	502.539204243319	-183.29	-39	-1.20987654320988	22.5	-1.5	-0.18354197	-304.340548378191	9.28538509165321	80.52	88.3401	45.4	6.5	-1.44803441970991	-0.159587952921349	-25.1453333333333	7.387	-0.380059343083272	36.6611786556092	-0.915	-5.23091557669441	0.0868538062129914	-0.201388394620385	-5.2
[truncated: 78 more columns]
