# Supplementary material for: Global Sensitivity Analysis of Societal Resilience Using Shapley Values and Polynomial Chaos Expansion
Source: Risk Anal. 2026 Jun 28;46(7):e70295. doi: 10.1111/risa.70295 (PMC13311741; doi:10.1111/risa.70295)
Supplement: Supplementary file 2 — Supporting Information: risa70295‐supp‐0002‐SuppMat.csv [file RISA-46-0-s001.csv]

Backward participation in GVC	Concentration of value chain partners	Disinformation originating from abroad	Employment gap (EU versus non-EU nationals)	Extra-EU export partner concentration	Total fertility rate (difference from replacement-level)	Forward participation in GVC	Extra-EU import partner concentration	Import dependence in energy materials	Inward FDI partner concentration	Financial integration	Metal footprint per capita	Metal footprint per capita, rate of decline	Military expenditures (difference from 2% of GDP)	Armed forces personnel	Net lending-borrowing	Net migration rate	Net International Investment Position	Outward FDI partner concentration	People being resettled under AMIF	Share of non-EU citizens in total employment	Supplier concentration in energy carriers	Supplier diversification for energy carriers, rate of change	Supplier diversification for base metals, rate of change	Supplier concentration in base metals	Intra-EU trade in energy	Trade openness – extra-EU	Trade openness – intra-EU	Intra-EU trade in recyclable raw materials	Value added share of foreign enterprises	Alternative fuel vehicles share	Farmland bird index	Soil carbon content	E-waste recycling rate	Circular material use rate	CO2 emissions in road transport	Consumption footprint per capita	Energy productivity	Energy used in ICT	Environmental patents per capita	Farm income variability	Fatalities from climate extremes	CO2 absorption by forests	Fossil fuel subsidies	GHG emissions per capita	Gross value added in environmental goods and services sector	Insured losses from climate events	National expenditures on environmental protection	Organic farming	Harmonised risk indicator 1 for pesticides
41.026428630596	-0.472796342966941	3.311	-28.6	-0.0779969394207001	-0.50149	22.2277572455929	-0.0751908272504807	-70.817	-0.15902288402893	417.987758319248	-5.77463798120143	-2.55727698021955	-0.9181922194745	0.500538560239334	0.6	353.92319031617	63.9	-0.166048015207835	238.170098973004	2.7412303858419	-0.482176277798867	1.27876324211121	1.85602181201435	-0.13420969247818	13.3567220751527	59.2257718133627	113.376731842703	0.0223010653682005	0.108039696009094	9.30931	56.62	96.18513	37.2830534265104	20.5	-1.78276302588688	-1	6.60764781173514	-0.359311300353729	12.0150034232408	-1.133	-5.07853384411412	0.0652553149863049	-0.862018661784835	-9.55270585049694	1.67	59.4381821434962	3.2	7.48	-58
34.6483568452666	-0.502231735951995	2.996	-18.8	-0.069416806101799	-0.52275	21.6779547181767	-0.105511039495468	-36.137		86.2989270368836	-4.2335865098853	5.06997581385641	-0.4051109934487	1.09084272907624	-1.2	63.9336270058416	-18.5		12.2893674705937	0.114216608438592	-0.496182757191516	-2.23677474934838	1.72581794377769	-0.286601901054382	3.31114842916837	46.4008047610338	74.5732093363535	0.00969499556818662	0.109216581356433	0.67798		53.9189	77.1035660884178	4.9	-1.31020838434164	-0.66	6.14486588198886	-0.406111283364306	1.09285105411556	-1.127	-0.631905844626259	0.0787075093472679	-0.960059313193454	-7.13603228779129	2.5	5.25429437521051	1.5	1.71	-65
43.2131632220672	-0.839706905191851	2.132	1.19999999999999	-0.0799845010042191	-0.27425	19.7879990651465	-0.179393783211708	-39.996	-0.112034092144804	119.16669436891	-1.88795652062488	-1.2305364750778	-0.5659086380585	0.461129801214321	-1.1	400.382104766339	-14.5	-0.133817024908749	4.11146672183507	1.64480202924973	-0.287608136555771	-0.340683467785041	-1.70340797728392	-0.189989790320396	4.35355476129016	42.2453352472933	100.857840205331	0.0133401589510156	0.135064688314541	1.62777	67.707	59.17437	50.5978819432706	11.4	-1.60982496720806	-0.9	7.17605456382096	-0.596207734761089	2.38416683881387	-1.121	-0.548057934832647	-0.186779800694779	-0.212017864242507	-10.6313033953158	2.68	32.4529844644317	2.6	15.55	-49
37.570488529509	-0.521901337779112	3.679	-14.2	-0.0905667468905449	-0.37535	18.4353360810429	-0.117405459284782	-32.562	-0.122992008360897	282.289184379749	-3.04999435459271	0.209942742795366	-0.62840853081256	0.494706965276188	9.1	113.732000352737	76.3	-0.0848177172854332	164	4.50399517563697	-0.352851573300937	-8.10309781101042	-1.10188138478886	-0.525161623954773	2.07739407927327	55.4396428117468	56.7399266093844	0.00517541996467082	0.0865581140625615	23.2742	82.79	83.37466	35.9226861358278	7.8	-1.91315875298376	-1.3	13.8628603146323	-0.410790604114652	64.0742524949273	-1.229	-0.222818415587358	0.0509781752467448	-0.137297091317447	-7.33879603205557	3.53	58.9428340662299	2	11.58	-61
24.665296889452	-0.172533697725549	2.741	-23.2	-0.0935483276844025	-0.52331	23.4729803142882	-0.0927955433726311	-63.492	-0.0919770256284409	211.608172149508	-2.97383175390582	0.0507083764652139	-0.6626156637837	0.41409971728242	7.3	393.00568596986	70.1	-0.0887621916210834	176.742162479622	6.84205133459706	-0.213850916136871	-2.70417426494682	-0.391087438935833	-0.141407698392868	2.27059447121538	42.3992781286874	46.8293468452835	0.00651260903727355	0.0858002639477075	13.66557	84.373	79.80651	38.2428448273368	12.7	-1.69878955535467	-1.02	10.6297574244053	-0.878361255550255	30.2893403723304	-1.051	-3.55596813432774	0.129077630209278	-0.406563224027509	-8.92774021086394	2.39	47.7817762024586	2.2	9.65	-89
41.3395654126296	-0.509028242770694	1.94	-9.60000000000001	-0.127211272716522	-0.4922	22.4428304263908	-0.198489546775818	-1.412	-0.0936169271355311	142.035120134559	-2.84997372936445	-1.6159139817443	0.15551504624942	0.999551629697536	7.1	376.296550251566	-13	-0.142489103854684	20.299713999585	12.8847413228553	-0.724709436676152	-0.049684394489069	-4.0884609689706	-0.390764057636261	9.95641203501999	42.7318897500071	114.226472337327	0.0110908191789448	0.0650232250416948	2.79588	68.986	81.67323	50.1830569214101	15.1	-1.6182835506435	-1.02	7.2342587394092	-0.879436864221722	1.66060294983469	-1.343	-0.172073088388439	0.00426444968796172	-0.145537957400328	-8.74999247540964	4.97	25.7142857142857	2.2	22.97	-153
34.874439992479	-3.1013416984751	2.964	-4.3	-0.297814011573792	-0.32299	18.3247951021013	-0.193992540240288	-76.963	-0.211556610049118	1639.53618764658	-5.26163808384942	-5.33648618019709	-1.73520875167524	0.367833379653092	15.1	150.689408036715	-145.5	-0.269247961007217	386.91063542831	7.65961294990052	-0.381777451713863	5.1571245147392	3.4210104428918	-0.499822467565536	0.235276775966411	163.787283295573	65.6581982784223	0.000811350383336532	0.61678500163161	8.84634	107.374	176.9081	51.2304798322437	2	-1.93207088815657	-1.09	21.6289980915357	-3.14296878301176	7.09541131755379	-0.955	-0.432916183225811	0.0342650953952494	-0.41820219270436	-11.8651046240865	0.98	52.0652173913044	0.7	2	-76
32.8139668167295	-0.218198507768566	3.064	-7	-0.0775196477770805	-0.66794	24.0422173291215		-73.819	-0.10974268067917	208.006219757493	-1.65567376702956	5.5596814777287	1.86736963011333	3.10436101480083	-4.6	-206.693141967997	-171.9	-0.172500301827345	0	3.37190689863287	-0.663934178076408	-6.69554670325414	1.56004471693444	-0.150781869888306	2.08773784337491	49.1020759093456	40.4211705984216	0.0033429070436924	0.0314160098871487	0.61702	75.981	55.30645	34.5919261291754	3.4	-1.23081494584396	-0.85	8.73062285247579	-0.299076949744667	1.00880228715311	-0.907	-5.92955212993243	0.0167028018679119	-0.874515358883812	-7.10640090347915	2.29	1.88606123239891	1.2	10.15	-57
28.7286119994495	-0.0960144359701592	3.264	-9.49999999999999	-0.0629409924149513	-0.91192	22.7864665283363	-0.0640251860022545	-69.094	-0.0841396747063017	190.436109458512	-2.17574568000635	-0.127974096095751	-0.62921847836184	0.860018170152737	1.9	360.689255263251	-71.5	-0.083633664334023	60.3392139804693	8.19396180040998	-0.208608766482944	-2.6996057766917	1.46739998069855	-0.111604161560535	1.41846034344181	29.444368028292	38.9373256814065	0.00430477494154164	0.0616384309934489	2.89072	77	55.46335	44.8714309657006	8	-1.46022254338203	-0.98	9.61906637798799	-0.39632759251841	5.04799618893898	-1.03	-8.54282118448553	0.0647210453677403	-0.272367348873737	-5.94134923543416	3.08	25.5975709548215	1.7	10.79	-88
25.909689552593	-0.099595868147978	3.055	-19.5	-0.0683598965406418	-0.25818	23.1270244632108	-0.0821832567453384	-44.174	-0.0922014526496546	279.238708830485	-1.76587174925962	0.0295472887225201	-0.0546177379718	0.991769196516554	0.8	131.667704307462	-32.1	-0.0803079759000354	201.502639458435	4.46874976645467	-0.123602956604798	2.10961777163102	3.41137805262245	-0.192514002323151	1.34130087597516	30.6428962720973	32.9393371106855	0.00335636686433121	0.0750558465181085	11.54316	63.794	74.83952	33.8429058513111	19.8	-1.53356667780151	-0.98	8.89187731536568	-0.898594146982182	14.8684213895231	-1.067	-9.18828852807115	0.0571691436272903	-0.467606403721495	-5.95770800854234	2	48.6668254613218	2	8.71	-76
16.3711905736601	-0.0242908056967215	3.064	-9	-0.120878025889397	-0.52238	23.3842223378108	-0.0841745212674141	-54.539		80.9773669947021	-1.66925934660781	-0.437481331213641	0.73556858687644	1.01032949651352	5.4	137.029572473184	-34.6		61.9370694599459	0.171358629130967	-0.280920960723438	1.70899543443753	1.10232214707002	-0.316305637359619	4.87887825029293	29.1554942538201	73.4608661043147	0.00876468539686297	0.077609105397597	1.367		88.08542	65.4528204751048	5.7	-1.36663491996999	-0.78	9.05686583190279	-0.530348621842822	0.490647522254545	-1.195	-3.95774919645769	0.102595553511735	-0.259805077808325	-5.89466914233403	1.47	2.39219389361032	2.3	8.26	-56
28.2150017573052	-0.117851174212665	3.28	-2.6	-0.0775196477770805	-0.84777	19.9267519338842	-0.0649542063474655	-73.537	-0.109965775816349	161.759158789268	-1.66856795983164	2.82757786221187	-0.47726986306508	1.32008462437224	3.1	230.291561683729	8.3	-0.0466237849174783	40.7520987204229	6.91681985294118	-0.227242401250541	-3.44581382874611	3.54049103611169	-0.095478244125843	0.906245430462376	27.732047999318	35.3677742614795	0.00402146312468136	0.0671025751003958	3.08964	71.6	59.60019	31.5324255395714	18.4	-1.30499695111564	-1.15	10.9536917154525	-0.75958759196769	6.53545375216706	-0.98	-8.7850212660069	0.100437218503042	-0.305024099952084	-6.45638552814108	2.46	5.68725445653045	1.8	16.83	-73
40.1710460306281	-1.41718736441263	2.942	-6.5	-0.0645153075456619	-0.70637	20.619616964241	-0.0679571703076363	-89.524		1915.6322136647	-5.13986164862492	0.476201761051975	-0.01318778162349	2.46262959588248	-6.4	672.874207455969	-117.8		0	11.336717428088	-0.264062183814404	-3.922948196347	2.02468573749656	-0.307273060083389	4.16387868770557	98.6306673883176	71.6807527374162	0.0037548440817686	0.0434173669467787	0.57943	115	48.04247	29.1795294117647	2.8	-2.1387492187544	-1.06	9.33786446012931	-0.528786532473041	2.56878932388323	-1.14	-2.8468078901284	0.0144112877067791	-1.29234352522093	-10.3691533268394	1.89	2.06185567010309	1.7	6.27	-93
28.2119553306431	-0.163063713293309	0.459	-9.90000000000001	-0.147557929158211	-0.5284	28.8697761541506	-0.177385598421097	-38.333	-0.124902105987878	125.616944710645	-3.01008386491186	-2.4342427499205	0.28041898110783	0.606754389868011	-2.8	74.3705310996116	-27.5	-0.25400051800804	24.2971905581117	10.8501529051988	-0.635862632960813	1.25678453117187	-8.22719429351857	-0.525790631771088	6.5503943956093	38.1062870911606	92.5676379159044	0.0105732601549834	0.0845991363462689	1.97437	92.19	78.28171	34.9046685178757	6.2	-1.56138231092822	-0.9	8.76321447946029	-0.45967310753009	4.20147627460458	-1.292	-1.11863023455961	0.0532787435705673	-0.428153219384704	-5.57725503557996	2.73	7.29312762973352	2	15.34	-161
34.9455707138763	-0.456124224386309	3.266	-5.90000000000001	-0.117153607308865	-0.74127	26.7234424456257	-0.188303470611572	-73.272	-0.107160859111829	79.134431397241	-2.23230937343321	-2.18850499410586	0.0217261727096298	2.50833002843904	2.6	233.860813827047	-7.4	-0.232238641697956	44.3541463972987	0.791212167767706	-0.741960860140941	2.94048885341697	-1.82444100049346	-0.289886832237244	5.48070637271052	53.5423437541738	102.993936263991	0.0145593507083263	0.0955890052356021	1.68901	50.91	66.12077	37.377366030881	4	-2.09528325859224	-0.9	9.43568327137904	-0.465091125412363	0.536829356978639	-1.097	-0.54587819854692	0.0996055769583563	-0.34635646095771	-7.28197015844157	2.92	0.494350282485876	1.7	8.91	-99
59.2140437610182	-9.02029831635565	2.7	-8.39999999999999	-0.0632804930210114	-0.71606	11.8358565124232	-0.154008612036705	-92.468	-0.119409150063694	15445.4248271705	-5.37886029835629	1.83420036001587	-1.37311921794152	0.316685192750443	5.8	1377.43607518157	40.4	-0.0898017716131839	121.311423754982	7.25267379679144	-0.370377045018406	3.75147218511488	0.415851001279866	-0.282990038394928	2.85907072273325	154.507227332457	229.66456878069	0.0179225188463932	0.161759604465104	19.84454	80.157	118.9095	47.1218960916654	3.8	-7.36807387862797	-1.27	12.5629806069021	-1.4089977273706	16.0490247502012	-1.227	-7.02407425808081	0.147541425818882	-0.0642734752473719	-17.1140122790317	2.96	59	1	5.19	-51
52.5977441224126	-1.68447737234238	1.716	-8.7	-0.0692436397075653	-0.4947	16.1282754443584	-0.125741735100746	-54.11	-0.0813728193196068	194.769761419813	-1.36134968704123	-0.896228490418483	-0.36393412799654	0.842356374026447	-1.4	22.1359620798843	-52.4	-0.0819279190312575	2.26086892180805	0.401196941150394	-0.332844428116923	5.55530729709086	0.335243741095292	-0.238829061388969	5.96874334496279	43.457212913825	116.71060426252	0.011943320176927	0.169327255793627	2.56397	81.27	58.10014	36.2773889863679	6.8	-1.24687216145389	-0.81	8.04571001926637	-0.669727623666749	2.73293429202571	-1.101	-1.68951300097531	0.0712867156925988	-0.365751526844907	-6.46190101751098		2.40620547728352	1.7	5.81	-85
63.7979331717962	-20.9942217672409	3.551	2.39999999999999	-0.05312704667449	-0.97122	7.47772473692965	-0.0861054137349129	-97.058		1075.56698669148	-4.19881477595472	-1.83498605178771	-1.48633996863814	0.753091440362689	2.2	1024.60763417942	51.3		27.12652586708	16.105303910182	-0.814583387242464	2.02989920274127	2.66599096393749	-0.255382835865021	7.21634432305241	130.48013918237	142.875235803465	0.000543957765349722	0.111979862468535	6.43903		72.3482	18.6842255125285	11.4	-1.02815198886825	-1.26	5.61150088510566	-2.08509188917026	10.1305011153682	-1.136	-0.43773383194135	0.000920634920634921	-0.170781143247552	-4.51139216890416	1.28	17.2185430463576	1.5	0.61	-87
36.7115169119665	-0.471334487647394	2.832	-25.9	-0.074177473783493	-0.47581	23.0662118770863	-0.120968908071518	-58.379	-0.113623511207099	1017.0931240814	-3.76984372158937	-1.29842055925882	-0.57754929708627	0.433108366988142	7.3	354.034510768414	93.2	-0.0763262599560379	318.733489304832	2.26941995694476	-0.520944671301193	-0.671650993632666	0.574167690877148	-0.21563857793808	9.70836092674202	67.7421768150841	88.1191625656072	0.0116925313570318	0.149578369868103	26.97824	61.071	126.1987	32.5524800668374	33.8	-1.44622588371678	-1.16	8.19829866616597	-0.665592668554435	19.8786112594818	-1.089	-2.68151822805238	0.0596266920473773	-0.109738992881624	-9.82458795978879	2.44	48.6339937434828	2.4	4.22	-72
35.7943438043015	-0.310261452302079	2.723	-15.1	-0.0896174535155296	-0.62388	21.9868599738211	-0.0997321605682373	-51.951	-0.145469028078584	200.406778466121	-3.62619366991879	0.678515233289123	-1.19787832855235	0.47182568014208	0.4	306.996882452984	14.7	-0.0721102922605229	80.3791567666712	7.18726381744155	-0.224192996119865	6.0916411381379	-1.19502539669671	-0.197410225868225	2.68119631455179	33.9964155985234	77.2891800466184	0.00983065955892509	0.0909715551415092	15.04254	62.9	73.09782	50.942356000743	12.3	-2.28212492349229	-0.96	9.97352050629972	-0.60160095120117	27.2806680381881	-1.154	-2.30275908918202	0.0291788573334604	-0.0801532637435457	-8.38607609157737	4.38	31.7350722414014	3.5	25.69	-135
31.0123000210636	-0.214113024442458	3.301	8.5	-0.0853398591279984	-0.7658	25.7080335181424	-0.148155987262726	-40.443	-0.0931294063128069	68.0511364500633	-1.36881542958678	1.55113300536631	0.12041438242855	1.03124165696854	-0.8	92.3546487221287	-39.5	-0.0705541441907209	0	0.383442696962763	-0.208191219783943	3.9388730807198	1.24027500126498	-0.216540798544884	1.54453663330572	33.6253210974794	78.4126724158571	0.00876175651381565	0.0944910709631337	0.54504	79.98	54.22778	53.0848562842496	9.1	-1.61656269862342	-0.82	8.11707911261598	-1.41771412356935	1.12302454714178	-1.168	-0.818654071966836	0.0699696034105356	-0.355322046758018	-9.94251140559107	2.53	6.61524220919469	2.8	3.45	-83
36.3786942803912	-0.192584932167167	3.923	-5.40000000000001	-0.0903007239103317	-0.74971	17.6955673602369	-0.072324126958847	-66.925	-0.135889056040039	200.685995449088	-1.42441946683583	-0.919997868273437	0.0727573615885699	0.987831061131925	1	139.829555540105	-95	-0.18734094586592	103.124297210828	1.11106279352931	-0.31298283714503	-1.31596790035873	6.63327603780176	-0.126996442675591	2.17801581439967	25.3784791912117	60.6432865638141	0.00624119334454063	0.0581448234935697	9.06352	94.2	49.72303	20.6985913601182	2.5	-1.37735677345245	-1.08	10.7068325447857	-0.422049954398828	2.3840530400228	-1.063	-7.44992354802494	0.105032133893097	-0.412670326837021	-5.74681361305738	2.4	8.20360761057573	1.7	19.31	-71
25.3952886182627	-0.0560424579525293	2.719	5.10000000000001	-0.0539674423635006	-0.29287	27.3797336275095	-0.105969212949276	-31.645		50.1544460532807	-0.949556796387363	0.387276482019394	-0.0460770801910999	1.40432829584427	-5.1	-6.74420787117282	-47.1		11.873972159285	0.125896686032025	-0.129375828496784	-4.30511205946709	0.260942852596546	-0.229267910122871	1.53196292220614	23.6892605911093	63.2670917534165	0.00424588508068193	0.120145579572305	1.63346		59.21533	26.1704009156619	1.4	-0.9056602367923	-0.65	12.661489048152	-0.672338987714859	0.257540025067916	-1.144	-1.50400645729727	0.101659367947718	-0.360689039606035	-5.69499884059249	2.58	0.533651931501394	0.8	4.42	-35
36.2159165968919	-0.259081635831475	3.868	-3.3	-0.147579595446587	-0.45996	23.9288628070862	-0.142976775765419	-48.615	-0.0928508726434036	100.856982142084	-3.00889619535665	0.269322309911846	-0.78192421336154	0.680563779034552	3.9	197.678779806513	-6.8	-0.188448140375368	16.1215603584107	4.84194946611693	-0.290546135097848	-2.41717892815227	-0.496920894769759	-0.293177396059036	7.18980693034223	38.1676406534618	122.854691130304	0.0280915643358023	0.0760458799851496	4.26162	81.6	84.59917	33.2259837601499	11	-2.14890682158788	-0.79	8.56565973683098	-0.776579881826087	5.450937763707	-1.112	-2.99835054154964	0.22433088344103	-0.176475842503073	-7.57570277799911	1.73	12.1794871794872	2.1	10.81	-80
52.9663402643586	-3.18550095919751	2.919	-8.2	-0.0956591218709946	-0.46665	18.4458679770322	-0.131524816155434	-52.584	-0.112485107006917	109.48610744872	-2.00364522424036	-1.37922944238442	-0.29418419797911	0.583599965567602	-1.2	18.6271207581403	-61	-0.281663330426838	0	0.124854001369366	-0.521115054917775	3.0538243008173	1.68119394443891	-0.255862414836884	5.16321670794978	47.4204946996466	133.725996401641	0.0129801043623877	0.121911592224423	1.22672	83.5	69.23717	57.7702098323926	8.3	-1.23560771751193	-0.6	6.56283593614466	-0.706818655874673	1.10083239441504	-1.122	-0.609894707961045	0.155944600824053	-0.537877547438569	-6.79819959167243	1.62	6.44086618545253	1.8	8.76	-77
35.1923074290533	-0.25544877429647	3.273	-19	-0.0752997621893883	-0.6425	23.1245535768175	-0.188370168209076	-37.989	-0.147597892100781	291.15687198259	-3.87281148245397	0.189613655606169	0.03028083194822	0.978666874482349	0.5	288.572413171219	1	-0.131099176587767	604.467857760491	3.06506992714178	-0.763597555893344	1.59055422135921	-6.55489720544675	-0.411378532648087	3.0508326288738	34.5108023336552	44.5046569351221	0.00283131359888904	0.0940256258713277	8.32026	84.384	119.7216	57.4630115812301	2	-1.78186057859024	-1	5.73624706242015	-0.501709432465125	39.0481085351199	-1.067	-0.0188777762342049	0.0899171670908051	-0.49418118115595	-8.80651556515022	6.37	20.9069212410501	1.4	16.11	-144
28.5827485545006	-0.215559738671076	2.94	-29.5	-0.117512404918671	-0.42694	22.9758273342439	-0.154389768838882	-21.217	-0.108473848831896	286.59004192971	-3.77650029853909	1.6326708773178	-0.72315018454691	0.274895246584701	6.5	341.188876508472	23.8	-0.0849936941951288	1712.54406007344	4.45159106296547	-0.83604962772947	-0.945496866197715	-1.28376450611696	-0.375763863325119	2.21236156815233	37.9327185289874	51.0424329429318	0.00328344401149061	0.109567660371469	22.74619	84.688	88.25256	37.7253693081037	6.6	-1.34978260656965	-1.08	7.86633303697072	-0.430232876682183	42.4587140897257	-1.151	-0.138267757138378	0.088154951366538	-0.160077360326488	-4.57277879667752	4.05	29.3450590141171	2.1	20.2	-73
[truncated: 48 more columns]
