# Supplementary material for: Global Sensitivity Analysis of Societal Resilience Using Shapley Values and Polynomial Chaos Expansion
Source: Risk Anal. 2026 Jun 28;46(7):e70295. doi: 10.1111/risa.70295 (PMC13311741; doi:10.1111/risa.70295)
Supplement: Supplementary file 3 — Supporting Information: risa70295‐supp‐0003‐SuppMat.py [file RISA-46-0-s002.py]

# ============================================================
# This is the py pipeline for the paper:
# Novel Sensitivity Analysis Using SHAPLEY for Resilience Modelling
# Authors: E. Montanari, I. Galariotis, A. Cappannini, T. Mara
# ============================================================
# ============================================================
# PIPELINE: RF Stability Selection + PCE MC‑Shapley (2021 & 2023)
# ============================================================
# This script:
#  1) loads model_input_2021.csv and model_input_2023.csv
#  2) runs Random‑Forest stability selection (optional, configurable)
#  3) selects stable features using a frequency threshold
#  4) fits a robust PCE surrogate and computes MC‑Shapley values
#  5) writes year‑specific outputs (csv + a small TXT summary)
#
# Requirements:
#   pip install numpy pandas scikit-learn matplotlib
#
# Notes:
# - Designed for small-N (EU27) country datasets.
# - Robust to occasional "SVD did not converge" by using clipping + safe fallbacks.
# ============================================================

import os
import warnings
from math import comb
from types import SimpleNamespace

import numpy as np
import pandas as pd

# --- optional plots (safe on servers) ---
import matplotlib
matplotlib.use("Agg")
import matplotlib.pyplot as plt

from sklearn.ensemble import RandomForestRegressor
from sklearn.inspection import permutation_importance

warnings.filterwarnings("ignore")

# ============================================================
# CONFIG (EDIT ONLY THIS BLOCK)
# ============================================================

BASE_DIR = r"add here your path"

DATASETS = {
    "2021": os.path.join(BASE_DIR, "model_input_2021.csv"),
    "2023": os.path.join(BASE_DIR, "model_input_2023.csv"),
}

OUTDIR = os.path.join(BASE_DIR, "final_pce_mcshapley_outputs")
os.makedirs(OUTDIR, exist_ok=True)

TARGET_COL = "Resilience"

# -------------------------
# A) Stability selection (RF) settings
# -------------------------
RUN_STABILITY_SELECTION = True   # if False, script will read existing stability_YYYY.csv
STABILITY_OUT = {
    "2021": os.path.join(OUTDIR, "stability_2021.csv"),
    "2023": os.path.join(OUTDIR, "stability_2023.csv"),
}

N_RUNS = 500              # 300–1000 reasonable
SUBSAMPLE_FRAC = 0.80     # keep 80% countries each run
PERM_REPEATS = 20         # permutation importance repeats per run

# If you want different "top-k per run" by year:
TOP_K_PER_RUN = {"2021": 8, "2023": 10}

# Conservative RF (helps with N~27)
RF_PARAMS = dict(
    n_estimators=1000,
    random_state=42,
    max_depth=3,
    min_samples_leaf=2,
    max_features="sqrt",
    bootstrap=True,
    n_jobs=-1,
)

# -------------------------
# B) Selecting stable features from stability table
# -------------------------
STABILITY_THRESHOLD = 0.55  # selection_frequency threshold
MIN_FEATURES = 8            # if threshold yields fewer, take top MIN_FEATURES
MAX_FEATURES = 12           # cap to avoid too-wide models

# -------------------------
# C) PCE + MC‑Shapley settings
# -------------------------
N_MC_PERMS = 800          # Monte Carlo permutations for Shapley (e.g., 400–2000)
RANDOM_SEED = 42
ZCLIP = 6.0               # z-score clipping for numerical stability

# PCE structure (auto-protected for small N inside build_pce)
PCE_DEGREE_START = 4
PCE_MAX_LEVEL = 2         # interaction level (2 = up to pairwise interactions)

# -------------------------
# D) Output preferences
# -------------------------
WRITE_PLOTS = False       # keep False for “clean pipeline” outputs
# ============================================================

# ============================================================
# HELPERS: data / columns / scaling
# ============================================================

def find_country_col(df: pd.DataFrame):
    for c in ["country", "Country", "country_name", "COUNTRY"]:
        if c in df.columns:
            return c
    return None


def normalise_0_100(dfX: pd.DataFrame) -> pd.DataFrame:
    mins = dfX.min(axis=0)
    maxs = dfX.max(axis=0)
    rng = (maxs - mins).replace(0, 1)
    return 100.0 * (dfX - mins) / rng


def mean_impute_np(X: np.ndarray) -> np.ndarray:
    X = X.astype(float, copy=True)
    col_means = np.nanmean(X, axis=0)
    inds = np.where(~np.isfinite(X))
    if len(inds[0]) > 0:
        X[inds] = np.take(col_means, inds[1])
    return X


def safe_zscore(X: np.ndarray, zclip: float = 6.0) -> np.ndarray:
    mu = np.nanmean(X, axis=0)
    sd = np.nanstd(X, axis=0)
    sd[sd == 0] = 1.0
    Z = (X - mu) / sd
    if zclip is not None:
        Z = np.clip(Z, -zclip, zclip)
    return Z


def resolve_columns(df: pd.DataFrame, requested):
    """
    Map requested feature names to actual df columns.
    Exact match first, then a light normalisation.
    """
    cols = list(df.columns)

    def norm(s):
        return (
            str(s).strip().lower()
            .replace(" ", "_")
            .replace("-", "_")
            .replace("/", "_")
            .replace(".", "")
        )

    norm_map = {norm(c): c for c in cols}

    matched, missing = [], []
    for f in requested:
        if f in cols:
            matched.append(f)
        else:
            nf = norm(f)
            if nf in norm_map:
                matched.append(norm_map[nf])
            else:
                missing.append(f)
    return matched, missing


# ============================================================
# STEP 1: RF Stability selection
# ============================================================

def rf_stability(df: pd.DataFrame, year_label: str, top_k: int):
    if TARGET_COL not in df.columns:
        raise ValueError(f"[{year_label}] Target column '{TARGET_COL}' not found")

    country_col = find_country_col(df)

    drop_cols = [TARGET_COL] + ([country_col] if country_col else [])
    X = df.drop(columns=drop_cols).copy()
    y = pd.to_numeric(df[TARGET_COL], errors="coerce").to_numpy(dtype=float)

    # Convert all X to numeric
    X = X.apply(pd.to_numeric, errors="coerce")
    X_np = mean_impute_np(X.to_numpy(dtype=float))

    features = X.columns.tolist()
    n = len(df)
    p = len(features)

    rng = np.random.default_rng(RANDOM_SEED)
    m = max(5, int(np.floor(SUBSAMPLE_FRAC * n)))

    selected_counts = np.zeros(p, dtype=int)
    importance_sums = np.zeros(p, dtype=float)
    rank_sums = np.zeros(p, dtype=float)

    print(f"\n[{year_label}] Running RF stability selection")
    print(f"[{year_label}] Countries (N): {n}")
    print(f"[{year_label}] Indicators (p): {p}")
    print(f"[{year_label}] Subsample fraction: {SUBSAMPLE_FRAC:.2f} (m={m})")
    print(f"[{year_label}] TOP_K per run: {top_k}")
    print(f"[{year_label}] Runs: {N_RUNS}")
    print(f"[{year_label}] Permutation repeats per run: {PERM_REPEATS}")

    for r in range(N_RUNS):
        idx = rng.choice(n, size=m, replace=False)
        Xr = X_np[idx, :]
        yr = y[idx]

        model = RandomForestRegressor(**RF_PARAMS)
        model.fit(Xr, yr)

        perm = permutation_importance(
            model, Xr, yr,
            n_repeats=PERM_REPEATS,
            random_state=int(rng.integers(0, 1_000_000)),
            n_jobs=-1
        )
        imp = np.asarray(perm.importances_mean, dtype=float)

        order = np.argsort(imp)[::-1]
        top = order[:min(top_k, p)]
        selected_counts[top] += 1
        importance_sums += imp

        ranks = np.empty(p, dtype=int)
        ranks[order] = np.arange(1, p + 1)
        rank_sums += ranks

        if (r + 1) % 50 == 0:
            print(f"[{year_label}]  {r+1}/{N_RUNS} runs completed")

    stab = pd.DataFrame({
        "indicator": features,
        "selection_frequency": selected_counts / float(N_RUNS),
        "mean_perm_importance": importance_sums / float(N_RUNS),
        "mean_rank": rank_sums / float(N_RUNS),
    }).sort_values(["selection_frequency", "mean_perm_importance"], ascending=[False, False])

    return stab


def select_features_from_stability(stab_df: pd.DataFrame):
    stab = stab_df.copy()
    stab["selection_frequency"] = pd.to_numeric(stab["selection_frequency"], errors="coerce").fillna(0.0)
    kept = stab[stab["selection_frequency"] >= STABILITY_THRESHOLD].sort_values(
        ["selection_frequency", "mean_perm_importance"], ascending=[False, False]
    )
    feats = kept["indicator"].astype(str).tolist()

    if len(feats) < MIN_FEATURES:
        feats = stab.sort_values(
            ["selection_frequency", "mean_perm_importance"], ascending=[False, False]
        ).head(MIN_FEATURES)["indicator"].astype(str).tolist()

    feats = feats[:MAX_FEATURES]
    return feats


# ============================================================
# STEP 2: PCE surrogate (robust) + MC‑Shapley
# ============================================================

def safe_polyfit(x, y, deg):
    """
    Safer wrapper around np.polyfit:
      - drops NaNs
      - reduces degree if needed
      - falls back to constant if everything fails
    """
    mask = np.isfinite(x) & np.isfinite(y)
    x2, y2 = x[mask], y[mask]
    if len(x2) < max(10, 2 * deg + 2):
        deg = max(1, min(deg, len(x2) // 2))

    for d in range(deg, 0, -1):
        try:
            coefs = np.polyfit(x2, y2, d, rcond=1e-10)
            return d, coefs
        except np.linalg.LinAlgError:
            continue

    return 0, np.array([np.nanmean(y2)])


def gram_schmidt_poly_coeffs(x_std: np.ndarray, max_degree: int) -> np.ndarray:
    """
    Robust Gram‑Schmidt orthogonal polynomial coefficients (power basis).
    Returns coeffs[n, k] for degree n, power k.
    """
    x = np.asarray(x_std, dtype=float)
    x = x[np.isfinite(x)]
    N = len(x)

    if N < 6:
        max_degree = 1
    else:
        max_degree = min(max_degree, max(1, N // 2))

    coeffs = np.zeros((max_degree + 1, max_degree + 1), dtype=float)
    coeffs[0, 0] = 1.0
    if max_degree >= 1:
        coeffs[1, 1] = 1.0

    if np.std(x) < 1e-12:
        return coeffs

    Xmat = np.column_stack([np.ones(N), x])

    for n in range(2, max_degree + 1):
        xn = x ** n
        xn = xn - np.mean(xn)

        for j in range(Xmat.shape[1]):
            proj = np.mean(xn * Xmat[:, j])
            xn = xn - proj * Xmat[:, j]

        sd = np.std(xn)
        xn_std = (xn - np.mean(xn)) / sd if sd > 1e-12 else xn
        Xmat = np.column_stack([Xmat, xn_std])

        used_deg, poly = safe_polyfit(x, xn_std, n)
        if used_deg == 0:
            coeffs[n, 0] = poly[0]
        else:
            coeffs[n, :used_deg + 1] = poly[::-1]

    return coeffs


def pce_structure(n_var: int, max_degree: int, max_level: int) -> np.ndarray:
    """
    Multi-index matrix for sparse PCE with:
      - total degree <= max_degree
      - number of active variables <= max_level
    """
    indices = []

    def rec_build(cur, pos, deg_left, active_left):
        if pos == n_var:
            indices.append(cur.copy())
            return
        for e in range(deg_left + 1):
            cur[pos] = e
            next_active_left = active_left - (1 if e > 0 else 0)
            if next_active_left < 0:
                continue
            rec_build(cur, pos + 1, deg_left - e, next_active_left)

    for total_deg in range(max_degree + 1):
        cur = [0] * n_var
        rec_build(cur, 0, total_deg, max_level)

    mat = np.array(indices, dtype=int)
    order = np.argsort(mat.sum(axis=1))
    return mat[order]


def build_pce(X: np.ndarray, y: np.ndarray):
    """
    Fit robust sparse PCE surrogate.
    Value function uses Residual = MSE on standardized y.
    """
    X = np.asarray(X, dtype=float)
    y = np.asarray(y, dtype=float)

    N, n_var = X.shape

    # numerical stabilisation
    Xs = safe_zscore(X, zclip=ZCLIP)

    y_mean = np.mean(y)
    y_std = np.std(y)
    if y_std <= 1e-12:
        y_std = 1.0
    ys = (y - y_mean) / y_std

    # start degree, protect for small N
    degree = int(PCE_DEGREE_START)
    level = int(PCE_MAX_LEVEL)

    if N < 60:
        degree = min(degree, 3)
    if N < 40:
        degree = min(degree, 2)
        level = min(level, 1)

    mat = pce_structure(n_var, degree, level)

    poly = []
    for j in range(n_var):
        max_deg_j = int(mat[:, j].max()) if mat.size else 1
        poly.append(gram_schmidt_poly_coeffs(Xs[:, j], max_deg_j))

    # design matrix
    n_terms = mat.shape[0]
    Psi = np.ones((N, n_terms), dtype=float)

    for t in range(1, n_terms):
        row = mat[t]
        col = np.ones(N, dtype=float)
        active = np.where(row > 0)[0]
        for j in active:
            deg = int(row[j])
            deg = min(deg, poly[j].shape[0] - 1)
            powers = np.vstack([Xs[:, j] ** k for k in range(deg + 1)]).T
            col *= powers @ poly[j][deg, :deg + 1]
        Psi[:, t] = np.nan_to_num(col, nan=0.0, posinf=0.0, neginf=0.0)

    # ridge solve (stable)
    lam = 1e-6
    A = Psi.T @ Psi + lam * np.eye(n_terms)
    b = Psi.T @ ys
    try:
        coef = np.linalg.solve(A, b)
    except np.linalg.LinAlgError:
        coef = np.linalg.lstsq(A, b, rcond=1e-10)[0]

    yhat_s = Psi @ coef
    resid = float(np.mean((ys - yhat_s) ** 2))
    y_pred = yhat_s * y_std + y_mean

    return SimpleNamespace(Residual=resid, y_pred=y_pred)


def mc_shapley_pce_payoff(X: np.ndarray, y: np.ndarray, n_perm: int, seed: int):
    """
    MC‑Shapley with payoff v(S) = max(0, 1 - PCE.Residual).
    Returns (phi, v_full) where phi sums to v_full.
    """
    rng = np.random.default_rng(seed)
    n_var = X.shape[1]
    phi = np.zeros(n_var, dtype=float)

    for _ in range(n_perm):
        perm = rng.permutation(n_var)
        v_prev = 0.0
        for k in range(1, n_var + 1):
            idx = perm[:k]
            pce = build_pce(X[:, idx], y)
            v_now = max(0.0, 1.0 - pce.Residual)
            phi[perm[k - 1]] += (v_now - v_prev)
            v_prev = v_now

    phi /= float(n_perm)

    # normalize to full-model payoff
    full = build_pce(X, y)
    v_full = max(0.0, 1.0 - full.Residual)
    s = phi.sum()
    if s > 1e-12:
        phi *= (v_full / s)

    return phi, v_full


# ============================================================
# RUN PER YEAR
# ============================================================

def run_year(year: str):
    df = pd.read_csv(DATASETS[year])

    country_col = find_country_col(df)

    if TARGET_COL not in df.columns:
        raise KeyError(f"[{year}] Missing target column '{TARGET_COL}' in {DATASETS[year]}")

    # -------------------------
    # Stability selection
    # -------------------------
    stab_path = STABILITY_OUT[year]
    if RUN_STABILITY_SELECTION:
        stab_df = rf_stability(df, year, top_k=int(TOP_K_PER_RUN.get(year, 8)))
        stab_df.to_csv(stab_path, index=False)
    else:
        if not os.path.exists(stab_path):
            raise FileNotFoundError(
                f"[{year}] RUN_STABILITY_SELECTION=False but no existing stability file at: {stab_path}"
            )
        stab_df = pd.read_csv(stab_path)

    selected_requested = select_features_from_stability(stab_df)
    selected, missing = resolve_columns(df, selected_requested)

    print("\n" + "=" * 60)
    print(f"Running PCE MC-Shapley — {year}")
    print("=" * 60)

    print(f"[{year}] Stability threshold = {STABILITY_THRESHOLD:.2f}")
    print(f"[{year}] Selected features (after matching): {len(selected)}")
    if missing:
        print(f"[{year}] WARNING: {len(missing)} requested features not found in dataset:")
        for m in missing:
            print(f"  - {m}")

    # -------------------------
    # Build model matrix
    # -------------------------
    # keep only needed columns
    keep_cols = ([country_col] if country_col else []) + [TARGET_COL] + selected
    dff = df[keep_cols].copy()

    # target numeric and drop missing y
    dff[TARGET_COL] = pd.to_numeric(dff[TARGET_COL], errors="coerce")
    dff = dff[np.isfinite(dff[TARGET_COL])].copy()

    y = dff[TARGET_COL].to_numpy(dtype=float)
    Xdf = dff[selected].apply(pd.to_numeric, errors="coerce")
    X = mean_impute_np(Xdf.to_numpy(dtype=float))

    # normalize X to 0–100 (matches your pipeline convention)
    X = normalise_0_100(pd.DataFrame(X, columns=selected)).to_numpy(dtype=float)

    # -------------------------
    # MC‑Shapley
    # -------------------------
    shapley, v_full = mc_shapley_pce_payoff(X, y, n_perm=N_MC_PERMS, seed=RANDOM_SEED)

    out = pd.DataFrame({"feature": selected, "shapley_pce": shapley})
    out = out.sort_values("shapley_pce", ascending=False)

    print(f"[{year}] Full model payoff (1 - residual): {v_full:.6f}")
    print(out.to_string(index=False))

    # -------------------------
    # Save outputs
    # -------------------------
    out_csv = os.path.join(OUTDIR, f"pce_mcshapley_{year}.csv")
    out.to_csv(out_csv, index=False)

    # Save a compact TXT block for reports/emails
    txt_path = os.path.join(OUTDIR, f"pce_mcshapley_{year}_summary.txt")
    with open(txt_path, "w", encoding="utf-8") as f:
        f.write("=" * 60 + "\n")
        f.write(f"Running PCE MC-Shapley — {year}\n")
        f.write("=" * 60 + "\n")
        f.write(f"[{year}] Full model payoff (1 - residual): {v_full:.6f}\n")
        f.write(out.to_string(index=False) + "\n")

    # Optional: predicted vs actual scatter
    if WRITE_PLOTS:
        pce_full = build_pce(X, y)
        yhat = pce_full.y_pred
        fig, ax = plt.subplots(figsize=(7, 5))
        ax.scatter(y, yhat)
        ax.set_xlabel("Actual resilience")
        ax.set_ylabel("Predicted resilience (PCE)")
        ax.set_title(f"{year} — PCE predicted vs actual")
        plt.tight_layout()
        plt.savefig(os.path.join(OUTDIR, f"pred_vs_actual_{year}.png"), dpi=250, bbox_inches="tight")
        plt.close(fig)

    return out, v_full


def main():
    print(f"Output directory: {OUTDIR}")
    print(f"RUN_STABILITY_SELECTION: {RUN_STABILITY_SELECTION}")
    print(f"Stability threshold: {STABILITY_THRESHOLD:.2f}")
    print(f"MC permutations: {N_MC_PERMS}")

    res21, _ = run_year("2021")
    res23, _ = run_year("2023")

    # quick combined table (outer join)
    a = res21.set_index("feature").rename(columns={"shapley_pce": "shapley_pce_2021"})
    b = res23.set_index("feature").rename(columns={"shapley_pce": "shapley_pce_2023"})
    comp = a.join(b, how="outer").fillna(0.0)

    comp_path = os.path.join(OUTDIR, "pce_mcshapley_comparison_2021_2023.csv")
    comp.to_csv(comp_path)

    print("\nSaved outputs:")
    print(" -", STABILITY_OUT["2021"])
    print(" -", STABILITY_OUT["2023"])
    print(" -", os.path.join(OUTDIR, "pce_mcshapley_2021.csv"))
    print(" -", os.path.join(OUTDIR, "pce_mcshapley_2023.csv"))
    print(" -", comp_path)
    print("\nDONE.")


if __name__ == "__main__":
    main()

# ============================================================
# plots
# ============================================================

# ============================================================
# plot pce mcshapley 2021_2023
# ============================================================
import os
import numpy as np
import pandas as pd

import matplotlib
matplotlib.use("Agg")
import matplotlib.pyplot as plt

# =====================================================
# CONFIG
# =====================================================
# Option A (your Windows folder):
BASE_DIR = r"add your path here"
OUT_DIR  = os.path.join(BASE_DIR, "final_pce_mcshapley_outputs")

CSV_2021 = os.path.join(OUT_DIR, "pce_mcshapley_2021.csv")
CSV_2023 = os.path.join(OUT_DIR, "pce_mcshapley_2023.csv")

os.makedirs(OUT_DIR, exist_ok=True)

OUT_UNION   = os.path.join(OUT_DIR, "pce_mcshapley_union_2021_vs_2023.png")
OUT_SEPARATE = os.path.join(OUT_DIR, "pce_mcshapley_separate_2021_2023.png")

COLOR_2021 = "#d62728"  # red
COLOR_2023 = "#1f77b4"  # blue

# =====================================================
# Helpers
# =====================================================
def load_shapley(path: str, year: str) -> pd.DataFrame:
    df = pd.read_csv(path)

    # tolerate either 'feature' or 'indicator'
    if "feature" in df.columns:
        feat_col = "feature"
    elif "indicator" in df.columns:
        feat_col = "indicator"
    else:
        raise ValueError(f"{path}: expected 'feature' (or 'indicator') column")

    # tolerate either 'shapley_pce' or 'shapley'
    if "shapley_pce" in df.columns:
        val_col = "shapley_pce"
    elif "shapley" in df.columns:
        val_col = "shapley"
    else:
        raise ValueError(f"{path}: expected 'shapley_pce' (or 'shapley') column")

    out = df[[feat_col, val_col]].copy()
    out.columns = ["feature", "shapley_pce"]
    out["feature"] = out["feature"].astype(str)
    out["shapley_pce"] = pd.to_numeric(out["shapley_pce"], errors="coerce")
    out = out.dropna(subset=["shapley_pce"])
    out["year"] = str(year)
    return out

# =====================================================
# Plots
# =====================================================
def plot_union_comparison(df21: pd.DataFrame, df23: pd.DataFrame, out_png: str):
    union_feats = sorted(set(df21["feature"]).union(set(df23["feature"])))

    s21 = df21.set_index("feature")["shapley_pce"].reindex(union_feats).fillna(0.0)
    s23 = df23.set_index("feature")["shapley_pce"].reindex(union_feats).fillna(0.0)

    plot_df = pd.DataFrame({"feature": union_feats, "2021": s21.values, "2023": s23.values})
    plot_df["maxv"] = plot_df[["2021", "2023"]].max(axis=1)
    plot_df = plot_df.sort_values("maxv", ascending=True).drop(columns=["maxv"])

    y = np.arange(len(plot_df))
    h = 0.38

    fig_h = max(5, 0.45 * len(plot_df))
    fig, ax = plt.subplots(figsize=(12, fig_h))

    ax.barh(y - h/2, plot_df["2021"], height=h, label="2021", color=COLOR_2021, alpha=0.9)
    ax.barh(y + h/2, plot_df["2023"], height=h, label="2023", color=COLOR_2023, alpha=0.9)

    ax.set_yticks(y)
    ax.set_yticklabels(plot_df["feature"], fontsize=10)
    ax.set_xlabel("PCE MC-Shapley value", fontsize=11)
    ax.set_title("PCE MC-Shapley comparison (2021 vs 2023)", fontsize=14, fontweight="bold")
    ax.grid(True, axis="x", alpha=0.25)
    ax.legend(loc="lower right", frameon=True)

    plt.tight_layout()
    plt.savefig(out_png, dpi=300, bbox_inches="tight")
    plt.close(fig)
    print("Saved:", out_png)

def plot_separate(df21: pd.DataFrame, df23: pd.DataFrame, out_png: str):
    df21s = df21.sort_values("shapley_pce", ascending=True)
    df23s = df23.sort_values("shapley_pce", ascending=True)

    fig_h = max(5, 0.45 * max(len(df21s), len(df23s)))
    fig, axes = plt.subplots(ncols=2, figsize=(16, fig_h), sharex=False)

    axes[0].barh(df21s["feature"], df21s["shapley_pce"], color=COLOR_2021, alpha=0.9)
    axes[0].set_title("2021", fontweight="bold")
    axes[0].set_xlabel("PCE MC-Shapley value")
    axes[0].grid(True, axis="x", alpha=0.25)

    axes[1].barh(df23s["feature"], df23s["shapley_pce"], color=COLOR_2023, alpha=0.9)
    axes[1].set_title("2023", fontweight="bold")
    axes[1].set_xlabel("PCE MC-Shapley value")
    axes[1].grid(True, axis="x", alpha=0.25)

    fig.suptitle("PCE MC-Shapley results by year", fontsize=14, fontweight="bold", y=1.02)
    plt.tight_layout()
    plt.savefig(out_png, dpi=300, bbox_inches="tight")
    plt.close(fig)
    print("Saved:", out_png)

# =====================================================
# RUN
# =====================================================
if __name__ == "__main__":
    df21 = load_shapley(CSV_2021, "2021")
    df23 = load_shapley(CSV_2023, "2023")

    plot_union_comparison(df21, df23, OUT_UNION)
    plot_separate(df21, df23, OUT_SEPARATE)

# ============================================================
# plot country contribution and rf clustering
# ============================================================
import os
import warnings
import numpy as np
import pandas as pd

import matplotlib
matplotlib.use("Agg")
import matplotlib.pyplot as plt
import seaborn as sns

from sklearn.ensemble import RandomForestRegressor
from scipy.cluster.hierarchy import linkage, dendrogram

warnings.filterwarnings("ignore")
plt.ioff()
sns.set_style("whitegrid")
sns.set_palette("Spectral")

# =====================================================
# CONFIG
# =====================================================
BASE_DIR = r"add here your path"
OUT_DIR  = os.path.join(BASE_DIR, "final_pce_mcshapley_outputs")
os.makedirs(OUT_DIR, exist_ok=True)

DATASETS = {
    "2021": os.path.join(BASE_DIR, "model_input_2021.csv"),
    "2023": os.path.join(BASE_DIR, "model_input_2023.csv"),
}

PCE_SHAPLEY = {
    "2021": os.path.join(OUT_DIR, "pce_mcshapley_2021.csv"),
    "2023": os.path.join(OUT_DIR, "pce_mcshapley_2023.csv"),
}

# =====================================================
# Helpers
# =====================================================
def find_country_col(df: pd.DataFrame):
    candidates = [
        "country_name", "Country", "country", "ISO3", "iso3", "geo", "NUTS0"
    ]
    for c in candidates:
        if c in df.columns:
            return c
    # fallback: last object column
    obj_cols = [c for c in df.columns if df[c].dtype == "object"]
    if obj_cols:
        return obj_cols[-1]
    return None

def normalise_features_0_100(X: np.ndarray):
    mins = np.nanmin(X, axis=0)
    maxs = np.nanmax(X, axis=0)
    ranges = maxs - mins
    ranges[ranges == 0] = 1.0
    Xn = 100.0 * (X - mins) / ranges
    return Xn, mins, maxs

def load_pce_shapley(path: str) -> pd.DataFrame:
    df = pd.read_csv(path)

    feat_col = "feature" if "feature" in df.columns else ("indicator" if "indicator" in df.columns else None)
    if feat_col is None:
        raise ValueError(f"{path}: cannot find 'feature' (or 'indicator') column")

    val_col = "shapley_pce" if "shapley_pce" in df.columns else ("shapley" if "shapley" in df.columns else None)
    if val_col is None:
        raise ValueError(f"{path}: cannot find 'shapley_pce' (or 'shapley') column")

    out = df[[feat_col, val_col]].copy()
    out.columns = ["feature", "shapley_pce"]
    out["feature"] = out["feature"].astype(str)
    out["shapley_pce"] = pd.to_numeric(out["shapley_pce"], errors="coerce")
    out = out.dropna(subset=["shapley_pce"])
    return out

# =====================================================
# Plot 1: Country feature contributions (stacked)
# =====================================================
def create_country_feature_contributions(year: str, output_dir: str):
    data = pd.read_csv(DATASETS[year])

    if "Resilience" not in data.columns:
        raise ValueError(f"[{year}] 'Resilience' column missing from dataset.")

    country_col = find_country_col(data)
    if country_col is None:
        raise ValueError(f"[{year}] Could not detect country column.")

    shap_df = load_pce_shapley(PCE_SHAPLEY[year])

    # keep only features present in dataset
    features = [f for f in shap_df["feature"].tolist() if f in data.columns]
    shap_df = shap_df[shap_df["feature"].isin(features)].copy()

    # extract arrays
    X_raw = data[features].to_numpy(float)
    y = data["Resilience"].to_numpy(float)
    countries = data[country_col].astype(str).to_numpy()

    # drop non-finite rows
    ok = np.isfinite(y) & np.isfinite(X_raw).all(axis=1)
    X_raw = X_raw[ok, :]
    y = y[ok]
    countries = countries[ok]

    # normalise X to 0-100
    X_norm, _, _ = normalise_features_0_100(X_raw)

    # mean resilience + deviations
    y_mean = float(np.mean(y))
    dev = y - y_mean

    # shapley weights -> normalise to sum(|w|)=1 (like your old script)
    w = shap_df["shapley_pce"].to_numpy(float)
    denom = np.sum(np.abs(w))
    w = w / denom if denom > 0 else w

    # contribution = (x - mean_x) * w
    X_mean = np.mean(X_norm, axis=0)
    contrib = (X_norm - X_mean[None, :]) * w[None, :]

    # sort by actual resilience (ascending), as in your original plot
    sort_idx = np.argsort(y)
    countries_s = countries[sort_idx]
    contrib_s = contrib[sort_idx, :]
    dev_s = dev[sort_idx]

    fig, ax = plt.subplots(figsize=(14, max(8, len(countries_s) * 0.30)))
    y_pos = np.arange(len(countries_s))
    colors = sns.color_palette("Spectral", len(features))

    # split pos/neg
    pos = np.maximum(contrib_s, 0)
    neg = np.minimum(contrib_s, 0)

    # positive stacks
    left_pos = np.zeros(len(countries_s))
    for j, feat in enumerate(features):
        ax.barh(y_pos, pos[:, j], left=left_pos,
                label=feat if np.any(pos[:, j] > 0) else "",
                color=colors[j], alpha=0.8)
        left_pos += pos[:, j]

    # negative stacks
    left_neg = np.zeros(len(countries_s))
    for j, feat in enumerate(features):
        ax.barh(y_pos, neg[:, j], left=left_neg,
                color=colors[j], alpha=0.8)
        left_neg += neg[:, j]

    # mean deviation reference
    ax.axvline(x=0, color="grey", linestyle="--", linewidth=1.5,
               label="Mean Deviation Reference", zorder=3)

    # actual deviation diamonds
    ax.scatter(dev_s, y_pos, color="black", s=90, marker="D",
               label="Actual Deviation from Mean", zorder=5,
               edgecolors="white", linewidths=1)

    ax.set_yticks(y_pos)
    ax.set_yticklabels(countries_s, fontsize=9)
    ax.set_xlabel("Contribution to Resilience (deviation from mean)", fontsize=12, fontweight="bold")
    ax.set_title(f"Feature Contributions to Country Resilience Deviations ({year})",
                 fontsize=14, fontweight="bold", pad=18)

    # legend cleanup (remove blanks)
    handles, labels = ax.get_legend_handles_labels()
    by_label = {}
    for h, l in zip(handles, labels):
        if l and l not in by_label:
            by_label[l] = h
    ax.legend(by_label.values(), by_label.keys(),
              bbox_to_anchor=(1.05, 1), loc="upper left", fontsize=9, frameon=True)

    ax.grid(axis="x", alpha=0.3, linestyle="--")
    ax.set_axisbelow(True)

    out_png = os.path.join(output_dir, f"country_feature_contributions_{year}.png")
    plt.tight_layout()
    plt.savefig(out_png, dpi=300, bbox_inches="tight")
    plt.close(fig)
    print("Saved:", out_png)

# =====================================================
# Plot 2: RF dendrogram + importance bar chart
# =====================================================
def create_rf_clustering_plot(year: str, output_dir: str):
    data = pd.read_csv(DATASETS[year])

    if "Resilience" not in data.columns:
        raise ValueError(f"[{year}] 'Resilience' column missing from dataset.")

    shap_df = load_pce_shapley(PCE_SHAPLEY[year])
    features = [f for f in shap_df["feature"].tolist() if f in data.columns]

    X_raw = data[features].to_numpy(float)
    y = data["Resilience"].to_numpy(float)

    ok = np.isfinite(y) & np.isfinite(X_raw).all(axis=1)
    X_raw = X_raw[ok, :]
    y = y[ok]

    # normalise X (optional but consistent)
    X_norm, _, _ = normalise_features_0_100(X_raw)
    Xdf = pd.DataFrame(X_norm, columns=features)

    model = RandomForestRegressor(n_estimators=500, random_state=42)
    model.fit(Xdf, y)
    importances = model.feature_importances_

    # linkage on correlation matrix (like your old script)
    corr_matrix = Xdf.corr().fillna(0).values
    linkage_matrix = linkage(corr_matrix, method="single", metric="correlation")

    fig = plt.figure(figsize=(14, 10))
    gs = fig.add_gridspec(2, 1, height_ratios=[1, 2], hspace=0.3)

    ax1 = fig.add_subplot(gs[0])
    dend = dendrogram(linkage_matrix, labels=features, no_labels=True,
                      leaf_rotation=90, ax=ax1)
    ax1.set_title(f"Feature Clustering Dendrogram and Relative Importance ({year})",
                  fontsize=14, fontweight="bold", pad=10)
    ax1.set_ylabel("Distance", fontsize=11, fontweight="bold")
    ax1.grid(axis="y", alpha=0.3, linestyle="--")

    order = dend["leaves"]
    ordered_features = [features[i] for i in order]
    ordered_importance = [importances[i] for i in order]

    ax2 = fig.add_subplot(gs[1])
    colors = sns.color_palette("Spectral", len(ordered_features))
    ax2.bar(range(len(ordered_features)), ordered_importance,
            color=colors, alpha=0.8, edgecolor="black", linewidth=0.5)
    ax2.set_xticks(range(len(ordered_features)))
    ax2.set_xticklabels(ordered_features, rotation=45, ha="right", fontsize=10)
    ax2.set_ylabel("Feature Importance (Gini)", fontsize=12, fontweight="bold")
    ax2.grid(axis="y", alpha=0.3, linestyle="--")
    ax2.set_axisbelow(True)

    out_png = os.path.join(output_dir, f"rf_clustering_{year}.png")
    plt.tight_layout()
    plt.savefig(out_png, dpi=300, bbox_inches="tight")
    plt.close(fig)
    print("Saved:", out_png)

# =====================================================
# MAIN
# =====================================================
if __name__ == "__main__":
    for yr in ["2021", "2023"]:
        create_country_feature_contributions(yr, OUT_DIR)
        create_rf_clustering_plot(yr, OUT_DIR)

    print("\nDone. All plots saved in:", OUT_DIR)


# ============================================================
# LOO distribution
# ============================================================
import os
import numpy as np
import pandas as pd

import matplotlib
matplotlib.use("Agg")
import matplotlib.pyplot as plt
import seaborn as sns
sns.set_style("whitegrid")

# =====================================================
# IMPORT FROM YOUR FINAL PIPELINE SCRIPT
# =====================================================
from final_pce_rf_stability_mcshapley_pipeline import (
    mc_shapley_pce_payoff,
    normalise_0_100,
    mean_impute_np,
)

# =====================================================
# CONFIG
# =====================================================
BASE_DIR = r"add here your path"
OUTDIR   = os.path.join(BASE_DIR, "final_pce_mcshapley_outputs")
os.makedirs(OUTDIR, exist_ok=True)

DATASETS = {
    "2021": os.path.join(BASE_DIR, "model_input_2021.csv"),
    "2023": os.path.join(BASE_DIR, "model_input_2023.csv"),
}

PCE_MCSHAPLEY = {
    "2021": os.path.join(OUTDIR, "pce_mcshapley_2021.csv"),
    "2023": os.path.join(OUTDIR, "pce_mcshapley_2023.csv"),
}

COUNTRY_COL = "country"
TARGET_COL  = "Resilience"

MC_PERMUTATIONS_LOO = 300
RANDOM_SEED = 42

# Plot layout
N_COLS = 6
FIG_SCALE = 2.7
KDE_FILL = False


# =====================================================
# Helpers
# =====================================================
def drop_near_zero_variance(X: np.ndarray, feature_names, eps=1e-12):
    sds = np.nanstd(X, axis=0)
    keep = sds > eps
    kept = [f for f, k in zip(feature_names, keep) if k]
    dropped = [f for f, k in zip(feature_names, keep) if not k]
    return X[:, keep], kept, dropped


def load_features_for_year(year: str):
    """Load the *final* features used in the main Shapley analysis for that year."""
    df = pd.read_csv(PCE_MCSHAPLEY[year])
    if "feature" not in df.columns:
        raise ValueError(f"[{year}] Expected column 'feature' in {PCE_MCSHAPLEY[year]}")
    return df["feature"].astype(str).tolist()


# =====================================================
# LOO computation (Case B: year-specific feature sets)
# =====================================================
def compute_loo_shapley_caseB(year: str, tag: str = "final"):
    df = pd.read_csv(DATASETS[year])

    if COUNTRY_COL not in df.columns:
        raise ValueError(f"[{year}] Missing country column '{COUNTRY_COL}' in dataset.")
    if TARGET_COL not in df.columns:
        raise ValueError(f"[{year}] Missing target column '{TARGET_COL}' in dataset.")

    feats = load_features_for_year(year)

    # Keep only features that exist in the dataset (defensive)
    feats = [f for f in feats if f in df.columns]
    if len(feats) < 2:
        raise ValueError(f"[{year}] Too few usable features after matching to dataset columns.")

    # Target numeric; drop missing y
    df[TARGET_COL] = pd.to_numeric(df[TARGET_COL], errors="coerce")
    df = df[np.isfinite(df[TARGET_COL])].copy()

    y_all = df[TARGET_COL].to_numpy(float)
    countries_all = df[COUNTRY_COL].astype(str).to_numpy()

    # X numeric + mean impute
    Xdf = df[feats].apply(pd.to_numeric, errors="coerce")
    X_all = mean_impute_np(Xdf.to_numpy(float))

    # Normalize to 0–100 (matches your main pipeline)
    X_all = normalise_0_100(pd.DataFrame(X_all, columns=feats)).to_numpy(float)

    # Drop near-constant columns (optional safety)
    X_all, kept_feats, dropped = drop_near_zero_variance(X_all, feats)
    if dropped:
        print(f"[{year}] Dropped near-constant features: {dropped}")

    N = X_all.shape[0]
    d = X_all.shape[1]
    print(f"[{year}] LOO over N={N} countries, d={d} features (Case B)")

    rng = np.random.default_rng(RANDOM_SEED)
    rows = []

    for i in range(N):
        left_out = countries_all[i]
        mask = np.ones(N, dtype=bool)
        mask[i] = False

        X = X_all[mask, :]
        y = y_all[mask]

        # MC-Shapley payoff per fold (your Option A)
        seed_i = int(rng.integers(1, 10_000_000))
        phi, v_full = mc_shapley_pce_payoff(X, y, n_perm=MC_PERMUTATIONS_LOO, seed=seed_i)

        for feat, val in zip(kept_feats, phi):
            rows.append({
                "year": year,
                "tag": tag,
                "left_out_country": left_out,
                "feature": feat,
                "shapley": float(val),
                "v_full": float(v_full),
            })

        if (i + 1) % 5 == 0:
            print(f"  [{year}] {i+1}/{N} folds done")

    out_csv = os.path.join(OUTDIR, f"loo_pce_mcshapley_{year}_{tag}.csv")
    pd.DataFrame(rows).to_csv(out_csv, index=False)
    print("Saved:", out_csv)
    return out_csv


# =====================================================
# Plotting: UNION grid
# =====================================================
def plot_union_kde_grid(csv_2021: str, csv_2023: str, out_png: str, title: str):
    d21 = pd.read_csv(csv_2021)
    d23 = pd.read_csv(csv_2023)

    feats_21 = set(d21["feature"])
    feats_23 = set(d23["feature"])

    common_feats = sorted(feats_21.intersection(feats_23))
    only_21_feats = sorted(feats_21 - feats_23)
    only_23_feats = sorted(feats_23 - feats_21)

    # final plotting order:
    feats = common_feats + only_21_feats + only_23_feats

    n = len(feats)
    if n == 0:
        raise ValueError("No features found in LOO CSVs.")

    ncols = N_COLS
    nrows = int(np.ceil(n / ncols))

    fig, axes = plt.subplots(
        nrows=nrows, ncols=ncols,
        figsize=(FIG_SCALE*ncols, FIG_SCALE*nrows),
        squeeze=False
    )

    color_2021 = "red"
    color_2023 = "blue"

    for idx, feat in enumerate(feats):
        r = idx // ncols
        c = idx % ncols
        ax = axes[r][c]

        v21 = d21.loc[d21["feature"] == feat, "shapley"].astype(float).values
        v23 = d23.loc[d23["feature"] == feat, "shapley"].astype(float).values

        has21 = len(v21) > 1
        has23 = len(v23) > 1

        if has21:
            sns.kdeplot(v21, ax=ax, label="2021", color=color_2021, fill=KDE_FILL, linewidth=1.5)
        if has23:
            sns.kdeplot(v23, ax=ax, label="2023", color=color_2023, fill=KDE_FILL, linewidth=1.5)

        ax.set_title(feat, fontsize=10)
        ax.set_xlabel("LOO Shapley value")
        ax.set_ylabel("Density")
        ax.grid(True, alpha=0.25)

        if has21 or has23:
            ax.legend(fontsize=7, loc="upper right", frameon=True)

        if has21 and not has23:
            ax.text(0.02, 0.92, "only 2021", transform=ax.transAxes, fontsize=7)
        if has23 and not has21:
            ax.text(0.02, 0.92, "only 2023", transform=ax.transAxes, fontsize=7)

    # hide empty panels
    for j in range(n, nrows*ncols):
        r = j // ncols
        c = j % ncols
        axes[r][c].axis("off")

    fig.suptitle(title, fontweight="bold", y=1.02)
    plt.tight_layout()
    plt.savefig(out_png, dpi=300, bbox_inches="tight")
    plt.close(fig)
    print("Saved:", out_png)


# =====================================================
# MAIN
# =====================================================
if __name__ == "__main__":
    loo21 = os.path.join(OUTDIR, "loo_pce_mcshapley_2021_final.csv")
    loo23 = os.path.join(OUTDIR, "loo_pce_mcshapley_2023_final.csv")

    if not os.path.exists(loo21):
        loo21 = compute_loo_shapley_caseB("2021", tag="final")
    if not os.path.exists(loo23):
        loo23 = compute_loo_shapley_caseB("2023", tag="final")

    out_png = os.path.join(OUTDIR, "loo_kde_union_comparison_2021_vs_2023_caseB.png")
    plot_union_kde_grid(
        csv_2021=loo21,
        csv_2023=loo23,
        out_png=out_png,
        title="LOO distribution comparison per year"
    )
